# Supplementary material for: Co-Stimulatory and Immune Checkpoint Molecule Expression on Peripheral Immune Cells Differs Age Dependently Between Healthy Donors and Patients with Head and Neck Squamous Cell Carcinoma
Source: Cancers (Basel). 2025 Oct 2;17(19):3215. doi: 10.3390/cancers17193215 (PMC12523874; doi:10.3390/cancers17193215)
Supplement: Supplementary file 1 [file cancers-17-03215-s001.zip]

Archive with 1 entries (1 files):
- cancers-3862457-supplementary.pdf
